# Supplementary material for: Predictive Nomogram and Propensity Score Matching in Neuroendocrine Carcinoma of the Tubular Gastrointestinal Tract: A US Population-Based Clinical Outcome Study
Source: Cancers (Basel). 2024 May 24;16(11):1998. doi: 10.3390/cancers16111998 (PMC11171326; doi:10.3390/cancers16111998)
Supplement: Supplementary file 1 [file cancers-16-01998-s001.zip]

Archive with 1 entries (1 files):
- cancers-2991107-supplementary.pdf
